# Supplementary material for: VeVaPy, a Python Platform for Efficient Verification and Validation of Systems Biology Models with Demonstrations Using Hypothalamic-Pituitary-Adrenal Axis Models
Source: Entropy (Basel). 2022 Nov 29;24(12):1747. doi: 10.3390/e24121747 (PMC9777964; doi:10.3390/e24121747)
Supplement: Supplementary file 1 [file entropy-24-01747-s001.zip]

Archive with 23 entries (20 files):
- Supplementary Files/
- Supplementary Files/Manuscript_Supplementary_Figures.pptx
- Supplementary Files/Supplementary-TablesS1-S3.pdf
- Supplementary Files/TableS10-TSST-ACTH-data.xls
- Supplementary Files/TableS11-TSST-CORT-data.xls
- Supplementary Files/TableS4-Andersen-2013-model-report.pdf
- Supplementary Files/TableS5-Bairagi-2008-model-report.pdf
- Supplementary Files/TableS6-Bangsgaard-2018-model-report.pdf
- Supplementary Files/TableS7-Malek-2015-model-report.pdf
- Supplementary Files/TableS8-Somvanshi-2020-model-report.pdf
- Supplementary Files/TableS9-Sriram-2012-model-report.pdf
- __MACOSX/
- __MACOSX/Supplementary Files/
- __MACOSX/Supplementary Files/._Manuscript_Supplementary_Figures.pptx
- __MACOSX/Supplementary Files/._Supplementary-TablesS1-S3.docx
- __MACOSX/Supplementary Files/._TableS10-TSST-ACTH-data.xls
- __MACOSX/Supplementary Files/._TableS11-TSST-CORT-data.xls
- __MACOSX/Supplementary Files/._TableS4-Andersen-2013-model-report.docx
- __MACOSX/Supplementary Files/._TableS5-Bairagi-2008-model-report.docx
- __MACOSX/Supplementary Files/._TableS6-Bangsgaard-2018-model-report.docx
- __MACOSX/Supplementary Files/._TableS7-Malek-2015-model-report.docx
- __MACOSX/Supplementary Files/._TableS8-Somvanshi-2020-model-report.docx
- __MACOSX/Supplementary Files/._TableS9-Sriram-2012-model-report.docx
