# Supplementary material for: VeVaPy, a Python Platform for Efficient Verification and Validation of Systems Biology Models with Demonstrations Using Hypothalamic-Pituitary-Adrenal Axis Models
Source: Entropy (Basel). 2022 Nov 29;24(12):1747. doi: 10.3390/e24121747 (PMC9777964; doi:10.3390/e24121747)
Supplement: Supplementary file 1 [file entropy-24-01747-s001.zip › Supplementary Files/TableS10-TSST-ACTH-data.xls]

## Sheet: TSST_CORT_SAS_EXPORT
ID	Yn30	Yn15	Y0	Y10	Y20	Y35	Y50	Y65	Y80	Y95	Y110	Peak	YB	YP	i	Y30	AUCB	AUC	AUCI	AUCC	AUC_B	AUC_G	AUC_I	Subrev	Revised_A_Symptoms	Revised_M_Symptoms	Subtype	Patient_ID	F3	Revised_Subtype	CTQ	Emo_Ab	Pys_Ab	Sex_Ab	Emo_Neg	Psy_Neg	TSC	HAMA	IDS_Total	IDSA	IDSM	IDS_nonsub	Anx_diff	HR_Diff	rev_veg	typ_veg	Age	Sex	Race
7	28.6	31.9	31.4	30	29.3	27	23.975	21.7375	20.4688	19.9344	19.4	30	30.6333	-0.633333	1	25.75	3369.67	2661.65	0	0.789886	3369.67	2661.65	-708.016	A	3	3	A	7	7	A	30	9	5	5	6	5	36	17	28	2	7	20	6.525	4	0	1	34	0	C
12	16.1	20.7	23.7	26.2	45.8	31.6	25.275	18.7375	14.1187	9.85938	5.6	45.8	20.1667	25.6333	1	33.75	2218.33	2471.19	252.859	1.11399	2218.33	2471.19	252.859	A	4	1	A	12	12	A	32	5	5	5	12	5	48	10	45	11	9	27	7.4	11.5	5	1	39	0	C
21	17.3	15.9	15.8	17.4	31.7	22.1	20.325	17.6625	15.7812	14.6406	13.5	31.7	16.3333	15.3667	1	25.35	1796.67	2110.81	314.141	1.17485	1796.67	2110.81	314.141	A	4	1	A	21	21	A	47	13	8	5	10	11	68	16	44	11	10	25	0	14	3	3	43	0	C
49	15.6	16.1	15.3	16.9	27.5	18.6	18.075	15.8875	16.3937	16.6969	17	27.5	15.6667	11.8333	1	21.95	1723.33	2003.38	280.047	1.1625	1723.33	2003.38	280.047	A	3	2	A	49	49	A	43	10	7	4	17	5	27		42	3	10				1	2	35	0	AA
1	33.6	29.3	33.7	29.5	27.7	26	22.65	19.775	17.1875	15.5938	14	29.5	32.2	-2.7	1	26	3542	2425.34	0	0.684738	3542	2425.34	-1116.66	A	3	2	A	1	1	A	33	5	5	5	9	9	27		38	6	10	23	2	-13	5	3	21	1	AA
15	14.3	14.7	15.7	16.3	15.4	16	14.025	14.5625	14.8812	14.8906	14.9	16.3	14.9	1.4	1	13.95	1639	1657.14	18.1406	1.01107	1639	1657.14	18.1406	A	3	4	A	15	15	A/M	68	20	15	5	15	13	46	17	32	4	12	19	3.625	18	0	1	51	1	AA
19	16.7	16.2	14.9	15.5	13.2	16	15.525	15.2125	14.6562	12.9281	11.2	18.7	15.9333	2.76667	1	15.95	1752.67	1598.49	0	0.912036	1752.67	1598.49	-154.172	A	3	3	A	19	19	A	38	12	6	6	6	8	45	22	36	9	7	23	3.2	20.5	2	0	57	1	C
22	13.5	13.4	14.2	15.9	15.6	14.1	13	12.95	13.125	12.8625	12.6	15.9	13.7	2.2	1	14.4	1507	1507.56	0.5625	1.00037	1507	1507.56	0.5625	A	3	0	A	22	22	A	104	20	22	25	21	16	37	16	41	13	4	24	6.5	3	7	0	48	1	C
26	19.7	16.6	19.5	35.1	41.8	33.4	25.825	20.2125	17.3563	15.5281	13.7	41.8	18.6	23.2	1	32.95	2046	2754.08	708.078	1.34608	2046	2754.08	708.078	A	3	2	A	26	26	A	38	6	7	5	14	6	29	13	27	4	6	19	2.55	12	1	0	57	1	AA
27	19.2	18.3	22.7	23.3	23.9	21.3	19.275	18.1375	17.5688	16.6844	15.8	23.9	20.0667	3.83333	1	21.15	2207.33	2145.07	0	0.971791	2207.33	2145.07	-62.2656	A	3	2	A	27	27	A	36	5	7	5	14	5	16	9	21	2	6	15	0.95	-4.5	0	2	59	1	C
54	21.583	21.522	12.514	37.765	53.489	38.114	30.6485	22.8362	18.8811	15.9591	13.037	53.489	18.5397	34.9493	1	40.547	2039.36	3133.32	1093.96	1.53642	2039.36	3133.32	1093.96	A	5	2	A	54	54	A	82	20	16	15	17	14	35		48	14	9				7	0	38	1	C
58	11.4	11.9	11.3	16.4	29.3	18.2	17.1	13.85	11.675	10.9375	10.2	29.3	11.5333	17.7667	1	22	1268.67	1740.85	472.188	1.37219	1268.67	1740.85	472.188	A	5	2	A	58	58	M	49	14	10	5	11	9	28	10	36	14	8				7	0	52	1	C
61			28	11.5	7.7	21.1	18.125	19.8625	20.7313	21.1656	21.6	21.6	28	-6.4	1	14.65	3080	2028.02	0	0.658447	3080	2028.02	-1051.98	A	4	1	A	61	61	A	52	18	9	9	11	5	20		34	15	6				7	0	32	1	AA
38	13.6	17.2	16.1	20.4	46.6	36.1	29.325	23.1625	19.4813	16.9906	14.5	46.6	15.6333	30.9667	1	37.75	1719.67	2849.31	1129.64	1.6569	1719.67	2849.31	1129.64	H	0	0	H	38	38	HV	37	7	12	5	7	6	2		1	0	1				0	0	24	0	AA
39	37.5	39.7	40.7	51.6	68.9	59	51.9	38.3	34.95	33.275	31.6	68.9	39.3	29.6	1	60.8	4323	5072.12	749.125	1.17329	4323	5072.12	749.125	H	0	0	H	39	39	HV	34	7	6	6	9	6	9		0	0	0				0	0	37	0	H
42	15.5	13.7	16.1	34.3	50.6	27.8	28.475	22.4375	17.9187	15.0094	12.1	50.6	15.1	35.5	1	38.85	1661	2816.36	1155.36	1.69558	1661	2816.36	1155.36	H	0	0	H	42	42	HV	25	5	5	5	5	5	12		5	0	0				0	0	56	0	C
51	25.831	23.671	21.171	60.106	89.92	63.843	49.3595	37.5782	29.5561	24.0756	18.595	89.92	23.5577	66.3623	1	67.681	2591.34	5048.5	2457.15	1.94822	2591.34	5048.5	2457.15	H	0	0	H	51	51	HV	27	5	6	5	6	5	2		1	1	0				1	0	46	0	C
52	24	21	20.8	12.9	50.7	31.2	25.45	21.175	16.4875	16.4937	16.5	50.7	21.9333	28.7667	1	37.4	2412.67	2658.26	245.594	1.10179	2412.67	2658.26	245.594	H	0	0	H	52	52	HV	30	5	8	5	7	5	0		2	1	1				1	0	51	0	C
57	21.971	20.089	23.092	29.019	45.632	27.33	25.714	20.203	16.456	13.2187	9.98144	45.632	21.7173	23.9147	1	33.946	2388.91	2587.86	198.957	1.08328	2388.91	2587.86	198.957	H	0	0	H	57	57	HV	31	6	5	5	10	5	2	41	3	0	0				0	0	65	0	C
24	36	35.9	40.3	42.9	77.5	67.8	50	44.15	40.325	30.2125	20.1	77.5	37.4	40.1	1	61.8	4114	5222.81	1108.81	1.26952	4114	5222.81	1108.81	H	0	0	H	24	24		33	7	11	5	5	5	8	0	3	2	0	1	4.1	4	2	0	30	1	AA
28	21.6	22.8	25.7	28.1	47.4	41.6	24.275	21.0875	16.5437	13.3719	10.2	47.4	23.3667	24.0333	1	36.15	2570.33	2820.01	249.672	1.09714	2570.33	2820.01	249.672	H	0	0	H	28	28	HV	30	7	6	5	6	6	2	3	2	0	1				0	0	33	1	C
35	23.3	19.5	18	16.9	26.1	21	17.575	14.5875	11.9438	10.8719	9.8	26.1	20.2667	5.83333	1	21.45	2229.33	1809.76	0	0.811792	2229.33	1809.76	-419.578	H	0	0	H	35	35	HV	31	10	6	5	5	5	1	3	4	0	0				0	0	20	1	C
37	7.5	10.6	11.4	16.6	24.4	19.8	18.65	16.925	12.8125	13.3562	13.9	24.4	9.83333	14.5667	1	21.1	1081.67	1847.57	765.906	1.70808	1081.67	1847.57	765.906	H	0	0	H	37	37	HV	40	11	5	5	14	5	4	0	1	1	0				1	0	42	1	C
40	24.9	22.7	23.8	27.9	40.1	33	29.45	24.475	20.5375	17.9188	15.3	40.1	23.8	16.3	1	34.9	2618	2894.72	276.719	1.1057	2618	2894.72	276.719	H	0	0	H	40	40	HV	34	6	8	5	9	6	1		35	0	0				0	0	24	1	C
44	15.3	19.3	17.3	31.2	116.6	60.8	55.35	42.675	31.6375	24.2687	16.9	116.6	17.3	99.3	1	78.2	1903	5203.72	3300.72	2.73448	1903	5203.72	3300.72	H	0	0	H	44	44	HV	28	5	8	5	5	5	3		1	0	0				0	0	30	1	AA
48	33.4	0	32.5	42.3	49.4	42	32.875	23.4375	18.0688	15.3844	12.7	49.4	21.9667	27.4333	1	44.15	2416.33	3222.07	805.734	1.33345	2416.33	3222.07	805.734	H	0	0	H	48	48	HV	27	6	5	5	6	5	2		0	0	0				0	0	46	1	C
56	8.46772	8.11878	7.30855	9.30071	14.372	11.5339	9.94524	9.20744	8.83854	8.6541	8.46965	14.372	7.96502	6.40698	1	11.4208	876.152	1098.69	222.541	1.254	876.152	1098.69	222.541	H	0	0	H	56	56	HV	31	8	5	5	8	5	5	1	0	0	0				0	0	41	1	C
66	21.4	21.9	22.8	22.3	24.8	19.6	21.45	20.375	19.1375	18.5688	18	24.8	22.0333	2.76667	1	22.9	2423.67	2265.14	0	0.93459	2423.67	2265.14	-158.531	H	0	0	H	66	66	HV	25	5	5	5	5	5	0		0	0	0				0	0	29	1	AA
67	28.7	26.5	32	27.9	36.4	29.5	25.45	20.975	18.4875	16.1938	13.9	36.4	29.0667	7.33333	1	30.9	3197.33	2642.68	0	0.826525	3197.33	2642.68	-554.656	H	0	0	H	67	67	HV	25	5	5	5	5	5	2		0	0	0				0	0	55	1	C
3	24	29	22.8	32.8	51.2	38.7	28.825	21.2125	17.0063	14.8031	12.6	51.2	25.2667	25.9333	1	39.15	2779.33	2997.04	217.703	1.07833	2779.33	2997.04	217.703	M	0	5	M	3	3	M	25	5	5	5	5	5	19		37	1	13	24	3.6	11.5	0	5	40	0	C
17	20.7	21.6	21.1	120.3	166.1	103.4	85.525	61.3625	40.6813	28.5906	16.5	166.1	21.1333	144.967	1	122.15	2324.67	8302.06	5977.39	3.57129	2324.67	8302.06	5977.39	M	1	5	M	17	17	M	30	5	5	5	10	5	31	11	32	4	12	18	5.075	7	1	4	47	0	As
34	22.7	13.7	19.6	15.9	47	31.6	27.825	21.1125	16.8562	15.3281	13.8	47	18.6667	28.3333	1	37.85	2053.33	2634.16	580.828	1.28287	2053.33	2634.16	580.828	M	2	4	M	34	34	M	28	5	8	5	5	5	18	8	31	6	11				1	3	52	0	C
45	27.4	17.4	28.2	20.7	36.2	20.9	23.85	21.025	24.5625	19.5813	14.6	36.2	24.3333	11.8667	1	27.3	2676.67	2539.45	0	0.948735	2676.67	2539.45	-137.219	M	1	4	M	45	45	M	67	13	18	13	10	13	57		44	7	14				4	3	54	0	C
50	30	34.3	47.4	70.6	97.6	86.3	101.525	105.363	127.031	108.966	90.9	148.7	37.2333	111.467	1	95.85	4095.67	10731.7	6636.02	2.62025	4095.67	10731.7	6636.02	M	0	5	M	50	50	M	37	13	6	5	8	5	13		26	2	13				0	1	45	0	C
59	13.4	12.5	13.7	17.1	18.1	14.6	13.425	13.0125	12.3062	11.5031	10.7	18.1	13.2	4.9	1	15.05	1452	1516.2	64.2031	1.04422	1452	1516.2	64.2031	M	0	4	M	59	59	M	75	20	20	5	19	11	38		37	4	13				0	6	41	0	C
60	26.9	27.8	35.2	48.9	69.2	52.6	39.45	29.625	24.1625	20.6812	17.2	69.2	29.9667	39.2333	1	52.7	3296.33	4130.61	834.281	1.25309	3296.33	4130.61	834.281	M	0	6	M	60	60	M	48	10	5	5	20	8	46		32	2	12				0	3	39	0	C
5	30.9	27	34.7	46.3	56.9	47.2	40.325	34.9125	30.9563	28.4281	25.9	56.9	30.8667	26.0333	1	47.15	3395.33	4250.16	854.828	1.25177	3395.33	4250.16	854.828	M	1	5	M	5	5	M	47	5	5	18	12	7	38	7	25	4	5	18	1.75	23.5	1	1	45	1	C
8	24.1	22.3	20.9	36.3	93.2	54.1	50.525	38.2125	29.4063	24.0031	18.6	93.2	22.4333	70.7667	1	68.45	2467.67	4723.37	2255.7	1.9141	2467.67	4723.37	2255.7	M	1	7	M	8	8	M	42	9	6	5	15	7	56	20	44	0	17	27	3.1	36	0	3	32	1	C
9	15.9	29.9	31.1	14.5	16.3	23.6	19.375	19.8875	19.8438	18.5219	17.2	23.6	25.6333	-2.03333	1	18.45	2819.67	2124.34	0	0.753401	2819.67	2124.34	-695.328	M	2	5	M	9	9	M	86	24	19	5	25	13	34	19	44	6	12	27	2.5	3.5	0	3	24	1	C
13	21.4	25	20.7	33.5	38.3	26	24.3	20.9	18.95	18.125	17.3	38.3	22.3667	15.9333	1	30.1	2460.33	2679.46	219.125	1.08906	2460.33	2679.46	219.125	M	1	5	M	13	13	M	86	23	17	17	20	9	49	11	40	4	12	24	5.75	16	2	1	34	1	C
62	12.6	14.9	12.7	14.8	19.4	11.1	17.45	17.925	15.7125	19.1562	22.6	22.6	13.4	9.2	1	15.1	1474	1847.16	373.156	1.25316	1474	1847.16	373.156	M	2	6	M	62	62	M	37	6	7	7	12	5	41		51	7	12				4	2	62	1	C
64	24.9	25	23	21.7	30.4	26.6	27	26	25.1	23.7	22.3	30.4	24.3	6.1	1	27.9	2673	2811.75	138.75	1.05191	2673	2811.75	138.75	M	0	4	M	64	64	M	111	25	25	25	22	14	35	23	38	2	13				0	5	36	1	H
4	17.6	16.7	18	14.8	27.8	24.1	20.05	19.175	16.8375	15.2188	13.6	27.8	17.4333	10.3667	1	22.1	1917.67	2115.39	197.719	1.1031	1917.67	2115.39	197.719	N	2	3	N	4	4	N	52	14	7	5	17	9	31	8	28	1	8	20	2.975	6.5	0	0	25	0	AA
11	23.5	23.3	24.5	22.6	30.2	26.9	20.65	17.375	15.5375	14.6187	13.7	30.2	23.7667	6.43333	1	26.7	2614.33	2251.3	0	0.861138	2614.33	2251.3	-363.031	N	2	1	N	11	11	N	44	10	9	5	15	5	36	14	37	5	11	23	1.875	18	1	3	30	0	AA
20	15	15.5	17.6	18.5	39.1	25.8	22.325	18.4625	16.1313	14.6656	13.2	39.1	16.0333	23.0667	1	29.25	1763.67	2313.68	550.016	1.31186	1763.67	2313.68	550.016	A	3	1	N	20	20	A	63	13	16	5	16	13	32	10	38	10	7	22	1.45	-3	8	0	22	0	C
31	22.9	16.6	16.4	15.5	23.5	29.3	18.925	18.0125	17.1	16.85	16.6	29.3	18.6333	10.6667	1	19.75	2049.67	2169.23	119.563	1.05833	2049.67	2169.23	119.563	N	1	2	N	31	31	N	40	10	8	5	9	8	22	25	36	4	14				0	7	49	0	AA
33	21.8	26.2	24.6	32.7	57.9	40.7	32.725	24.8625	18.1313	17.1156	16.1	57.9	24.2	33.7	1	43.85	2662	3295.52	633.516	1.23798	2662	3295.52	633.516	M	0	4	N	33	33	M	25	5	5	5	5	5	19	11	29	4	12				1	2	57	0	C
43	22.7	9.9	19.7	32.3	51.5	29.5	22.6	16.6	14.25	12.625	11	51.5	17.4333	34.0667	1	35.8	1917.67	2570.04	652.375	1.34019	1917.67	2570.04	652.375	N	2	4	N	43	43	N	32	7	5	5	10	5	29		38	5	11				3	1	51	0	C
46	13.3	15.4	20.2	17.3	16.2	14.2	14.125	14.5125	13.9563	13.6781	13.4	17.3	16.3	1	1	14.95	1793	1614.58	0	0.90049	1793	1614.58	-178.422	N	1	1	N	46	46	N	51	7	8	20	7	9	42		27	2	11				0	3	57	0	AA
53	19.5	16.2	31	17.6	12.8	15.9	13.975	15.5375	16.7188	16.2594	15.8	17.9	22.2333	-4.33333	1	14.25	2445.67	1741.53	0	0.712086	2445.67	1741.53	-704.141	N	2	1	N	53	53	N	39	12	6	5	9	7	26		19	2	5				0	1	53	0	C
6	28.1	31	31	36.3	66.2	49.9	44.525	37.5625	30.2812	26.6906	23.1	66.2	30.0333	36.1667	1	53.25	3303.67	4348.31	1044.64	1.31621	3303.67	4348.31	1044.64	N	2	2	N	6	6	N	74	23	9	8	23	11	51	17	37	4	10	24	4.4	4	1	1	45	1	AA
10	23.1	23.3	24.4	24.5	28.1	21.3	22.4	21.1	18.55	18.225	17.9	28.1	23.6	4.5	1	23.7	2596	2372.12	0	0.913762	2596	2372.12	-223.875	A	3	3	N	10	10	A	73	15	11	25	14	8	35	16	40	9	10	22	7.6	-6	3	0	33	1	C
16	31.3	30.4	34.6	44.9	53.9	39.8	33.725	27.5625	22.6812	20.6406	18.6	53.9	32.1	21.8	1	42.95	3531	3588.89	57.8906	1.01639	3531	3588.89	57.8906	N	0	2	N	16	16	N	27	5	5	5	7	5	35	11	45	4	12	30	2.425	4	1	4	58	1	C
18	11	18.8	21	42.5	67.2	35.4	31.85	23.875	19.6875	15.6937	11.7	67.2	16.9333	50.2667	1	45.1	1862.67	3335.01	1472.34	1.79045	1862.67	3335.01	1472.34	N	1	0	N	18	18	N	43	11	8	5	14	5	35	15	34	5	9	22	1.525	6	3	2	52	1	C
23	19.7	19	16.6	23	30.8	27.2	22.975	20.3875	18.2938	17.9969	17.7	30.8	18.4333	12.3667	1	25.95	2027.67	2442.71	415.047	1.20469	2027.67	2442.71	415.047	N	2	1	N	23	23	N	57	12	6	18	14	7	36	11	36	4	11	21	2.225	-2	0	3	26	1	C
25	16.1	17.7	10.4	18.7	17	23.1	17.825	17.0625	16.7812	13.0406	9.3	23.1	14.7333	8.36667	1	18.55	1620.67	1860.06	239.391	1.14771	1620.67	1860.06	239.391	N	1	3	N	25	25	N	29	5	5	5	8	6	45	16	37	6	9	24	6.7	3	2	1	57	1	ME
30	18		16	14.9	22	25.4	14.875	13.6375	12.7188	11.9594	11.2	25.4	17	8.4	1	18.75	1870	1771.86	0	0.947518	1870	1771.86	-98.1406	M	1	4	N	30	30	M	31	5	5	5	11	5	49	12	36	3	13				2	3	44	1	C
41	12.7	15.4	13.3	18.3	20.2	17	14.9	14.65	13.775	14.5875	15.4	20.2	13.8	6.4	1	17.4	1518	1743.69	225.687	1.14867	1518	1743.69	225.688	N	2	1	N	41	41	N	26	6	5	5	5	5	44		29	6	8				3	0	29	1	C
47	19.8	24.9	31.6	26.7	35.6	28.3	25.925	22.6625	19.4813	18.6906	17.9	35.6	25.4333	10.1667	1	30.55	2797.67	2699.31	0	0.964842	2797.67	2699.31	-98.3594	N	1	1	N	47	47	N	33	5	9	5	9	5	41		25	7	8				3	2	46	1	AA
55	19.02	15.878	15.362	23.978	39.294	27.208	25.0733	20.7666	17.3743	15.0182	12.662	39.294	16.7533	22.5407	1	31.0785	1842.87	2491.29	648.425	1.35186	1842.87	2491.29	648.425	M	1	4	N	55	55	M	30	9	6	5	5	5	21	17	42	6	14				1	5	57	1	C
63	19.6	18.2	16.7	17.8	15.6	17.6	16.425	14.3125	14.2562	13.3281	12.4	17.9	18.1667	-0.266667	1	16.75	1998.33	1695.66	0	0.848538	1998.33	1695.66	-302.672	N	0	3	N	63	63	N	69	21	6	16	17	9	28	15	29	2	10				0	2	55	1	C
65	19.7	19.4	20.7	39.9	49.7	33.9	28.525	23.1125	19.2062	18.3531	17.5	49.7	19.9333	29.7667	1	36.35	2192.67	3097.62	904.953	1.41272	2192.67	3097.62	904.953	N	2	3	N	65	65	N	69	20	20	5	16	8	47	15	39	5	10				1	2	42	1	C
[truncated: 10 more columns]

## Sheet: Graph 1
	A	H	M	N
T-30	18.9652	22.4356	22.6846	19.721
-15	18.8768	20.1674	23.1077	19.6725
0	19.9011	23.067	25.4692	21.1831
10	22.4435	29.6079	37.9538	25.1389
20	27.8761	50.589	56.9154	35.2297
35	23.3472	36.9942	41.2846	27.6254
50	20.2941	30.9527	38.4154	23.2199
65	17.8018	25.0469	33.1192	20.0615
80	16.3711	20.8239	30.9673	17.5875
95	15.2062	17.9915	27.0298	16.2628
110	14.0413	15.1591	23.0923	14.9381
18.9652	18.8768	19.9011	22.4435	27.8761	23.3472	20.2941	17.8018	16.3711	15.2062	14.0413
22.4356	20.1674	23.067	29.6079	50.589	36.9942	30.9527	25.0469	20.8239	17.9915	15.1591
22.6846	23.1077	25.4692	37.9538	56.9154	41.2846	38.4154	33.1192	30.9673	27.0298	23.0923
19.721	19.6725	21.1831	25.1389	35.2297	27.6254	23.2199	20.0615	17.5875	16.2628	14.9381
