# Supplementary material for: VeVaPy, a Python Platform for Efficient Verification and Validation of Systems Biology Models with Demonstrations Using Hypothalamic-Pituitary-Adrenal Axis Models
Source: Entropy (Basel). 2022 Nov 29;24(12):1747. doi: 10.3390/e24121747 (PMC9777964; doi:10.3390/e24121747)
Supplement: Supplementary file 1 [file entropy-24-01747-s001.zip › Supplementary Files/TableS11-TSST-CORT-data.xls]

## Sheet: Export_of_SAS_TSST_CORT_table
ID	Yn30	Yn15	Y0	Y10	Y20	Y35	Y50	Y65	Y80	Y95	Y110	Peak	YB	YP	i	Y30	AUCB	AUC	AUCI	AUCC	AUC_B	AUC_G	AUC_I	Subrev	Revised_A_Symptoms	Revised_M_Symptoms	Subtype	Patient_ID	F3	Revised_Subtype	CTQ	Emo_Ab	Pys_Ab	Sex_Ab	Emo_Neg	Psy_Neg	TSC	HAMA	IDS_Total	IDSA	IDSM	IDS_nonsub	Anx_diff	HR_Diff	rev_veg	typ_veg	Age	Sex	Race
49	3	2.7	2.5	2.4	7.1	6.4	4.425	3.4125	3.30625	2.65313	2	7.1	2.73333	4.36667	1	5.55	300.667	444.37	143.703	1.47795	300.667	444.37	143.703	A	3	2	A	49	49	A	43	10	7	4	17	5	27		42	3	10				1	2	35	0	AA
7	8.8	6.7	5.8	5.3	6	5.2	16.325	16.9125	15.8563	14.2781	12.7	20.5	7.1	13.4	1	13.25	781	1287.33	506.328	1.64831	781	1287.33	506.328	A	3	3	A	7	7	A	30	9	5	5	6	5	36	17	28	2	7	20	6.525	4	0	1	34	0	C
12	2	8.3	6.6	5.9	15.2	16.8	11.675	10.2875	9.54375	8.77188	8	16.8	5.63333	11.1667	1	14.35	619.667	1193.34	573.672	1.92577	619.667	1193.34	573.672	A	4	1	A	12	12	A	32	5	5	5	12	5	48	10	45	11	9	27	7.4	11.5	5	1	39	0	C
21	6.1	5.3	4.3	5.4	8.9	9	9.225	8.3125	8.15625	6.37812	4.6	10.2	5.23333	4.96667	1	9.55	575.667	841.995	266.328	1.46264	575.667	841.995	266.328	A	4	1	A	21	21	A	47	13	8	5	10	11	68	16	44	11	10	25	0	14	3	3	43	0	C
1	7.4	6.6	4.6	6.4	8.6	5.7	15.2	14.05	12.575	10.8875	9.2	19.6	6.2	13.4	1	14.1	682	1147.69	465.688	1.68283	682	1147.69	465.688	A	3	2	A	1	1	A	33	5	5	5	9	9	27		38	6	10	23	2	-13	5	3	21	1	AA
15	8.4	6.6	7.2	8.3	7.4	7.5	5.875	5.1875	4.49375	4.09688	3.7	8.3	7.4	0.9	1	6.85	814	647.547	0	0.795512	814	647.547	-166.453	A	3	4	A	15	15	A/M	68	20	15	5	15	13	46	17	32	4	12	19	3.625	18	0	1	51	1	AA
26	8.3	6.7	5	5.9	16.9	17.7	13.25	11.325	9.8625	8.78125	7.7	17.7	6.66667	11.0333	1	15.2	733.333	1275.11	541.781	1.73879	733.333	1275.11	541.781	A	3	2	A	26	26	A	38	6	7	5	14	6	29	13	27	4	6	19	2.55	12	1	0	57	1	AA
61			8.9	7.5	8.2	7.8	5.35	4.875	4.6375	4.51875	4.4	8.2	8.9	-0.7	1	6.3	979	662.719	0	0.676934	979	662.719	-316.281	A	4	1	A	61	61	A	52	18	9	9	11	5	20		34	15	6				7	0	32	1	AA
19	3.3	5.2	3.9	3.6	4	8.8	3.725	3.3125	2.90625	2.65313	2.4	8.8	4.13333	4.66667	1	3.95	454.667	445.62	0	0.980102	454.667	445.62	-9.04687	A	3	3	A	19	19	A	38	12	6	6	6	8	45	22	36	9	7	23	3.2	20.5	2	0	57	1	C
22	5	4	4.1	3.7	6.1	5.8	7.8	6.65	5.675	5.0875	4.5	10.7	4.36667	6.33333	1	8.4	480.333	634.021	153.687	1.31996	480.333	634.021	153.688	A	3	0	A	22	22	A	104	20	22	25	21	16	37	16	41	13	4	24	6.5	3	7	0	48	1	C
27	9.6	9.4	9	9.5	12	9	7.825	6.3125	5.25625	4.52812	3.8	12	9.33333	2.66667	1	9.65	1026.67	813.995	0	0.792852	1026.67	813.995	-212.672	A	3	2	A	27	27	A	36	5	7	5	14	5	16	9	21	2	6	15	0.95	-4.5	0	2	59	1	C
54	8.0037	7.2629	7.0076	12.42	19.325	18.963	15.0245	12.2576	10.3943	9.05441	7.7145	19.325	7.42473	11.9003	1	17.02	816.721	1446.15	629.431	1.77068	816.721	1446.15	629.431	A	5	2	A	54	54	A	82	20	16	15	17	14	35		48	14	9				7	0	38	1	C
58	5.3	5	4.5	9.4	14.3	16	11.725	10.4625	9.48125	8.34062	7.2	16	4.93333	11.0667	1	13.25	542.667	1191.56	648.891	2.19574	542.667	1191.56	648.891	A	5	2	A	58	58	M	49	14	10	5	11	9	28	10	36	14	8				7	0	52	1	C
	6.26697	6.14691	5.64674	6.59385	10.3096	10.3587	9.80188	8.71981	7.85726	6.92534	5.99342
38	7.4	6.5	6.8	7.5	19.9	22.4	18.825	17.0625	15.5312	12.8656	10.2	22.4	6.9	15.5	1	19.05	759	1735.02	976.016	2.28592	759	1735.02	976.016	H	0	0	H	38	38	HV	37	7	12	5	7	6	2		1	0	1				0	0	24	0	AA
42	5.4	4.6	5.7	8.8	22.9	18.4	14.525	12.0125	10.4563	9.12813	7.8	22.9	5.23333	17.6667	1	18.45	575.667	1426.74	851.078	2.47842	575.667	1426.74	851.078	H	0	0	H	42	42	HV	25	5	5	5	5	5	12		5	0	0				0	0	56	0	C
51	8.6	8.3	7.9	46	37.8	37.6	25.625	20.9125	18.0562	15.4281	12.8	37.8	8.26667	29.5333	1	31.45	909.333	2834.16	1924.83	3.11675	909.333	2834.16	1924.83	H	0	0	H	51	51	HV	27	5	6	5	6	5	2		1	1	0				1	0	46	0	C
52	8.8	8.4	7.5	7.2	18.9	19.4	14.35	11.875	10.5375	9.46875	8.4	19.4	8.23333	11.1667	1	17.1	905.667	1396.89	491.219	1.54238	905.667	1396.89	491.219	H	0	0	H	52	52	HV	30	5	8	5	7	5	0		2	1	1				1	0	51	0	C
57	8.2836	8.5371	7.8434	10.089	17.718	18.634	15.8373	13.8606	11.6623	10.009	8.3556	18.634	8.22137	10.4126	1	17.8185	904.35	1476.19	571.836	1.63232	904.35	1476.19	571.836	H	0	0	H	57	57	HV	31	6	5	5	10	5	2	41	3	0	0				0	0	65	0	C
39	4.4	3.5	3.7	5.5	11	12.9	8.775	7.7375	6.41875	5.80937	5.2	12.9	3.86667	9.03333	1	10.45	425.333	875.443	450.109	2.05825	425.333	875.443	450.109	H	0	0	H	39	39	HV	34	7	6	6	9	6	9		0	0	0				0	0	37	0	H
24	2.5	2.7	2.6	3.7	7.5	9.9	6.975	6.1875	5.49375	4.79688	4.1	9.9	2.6	7.3	1	7.45	286	674.797	388.797	2.35943	286	674.797	388.797	H	0	0	H	24	24		33	7	11	5	5	5	8	0	3	2	0	1	4.1	4	2	0	30	1	AA
44	3	3.2	3.2	6	16.8	22.4	15.9	12.5	11.15	10.425	9.7	22.4	3.13333	19.2667	1	18.2	344.667	1444.04	1099.37	4.18968	344.667	1444.04	1099.38	H	0	0	H	44	44	HV	28	5	8	5	5	5	3		1	0	0				0	0	30	1	AA
66	9.056	10.488	9.6302	12.14	14.355	12.135	11.5073	10.3895	9.88416	9.14158	8.399	14.355	9.72473	4.63027	1	12.1885	1069.72	1208.32	138.596	1.12956	1069.72	1208.32	138.596	H	0	0	H	66	66	HV	25	5	5	5	5	5	0		0	0	0				0	0	29	1	AA
28	6.7	7.7	8.1	9	15.7	16.8	14.175	12.0375	10.5188	9.65938	8.8	16.8	7.5	9.3	1	15.15	825	1337.61	512.609	1.62134	825	1337.61	512.609	H	0	0	H	28	28	HV	30	7	6	5	6	6	2	3	2	0	1				0	0	33	1	C
35	9.6	8.9	7.9	4.9	7.9	10.9	7.425	6.1125	5.00625	4.15313	3.3	10.9	8.8	2.1	1	7.95	968	720.453	0	0.74427	968	720.453	-247.547	H	0	0	H	35	35	HV	31	10	6	5	5	5	1	3	4	0	0				0	0	20	1	C
37	9.8	8	7.6	9.2	10.7	9.3	8.05	6.925	6.1125	5.25625	4.4	10.7	8.46667	2.23333	1	9.3	931.333	835.74	0	0.897358	931.333	835.74	-95.5938	H	0	0	H	37	37	HV	40	11	5	5	14	5	4	0	1	1	0				1	0	42	1	C
40	14.8	11.1	9.1	11.7	18.3	18.8	13.575	11.0875	9.74375	9.17188	8.6	18.8	11.6667	7.13333	1	16.15	1283.33	1404.26	120.922	1.09422	1283.33	1404.26	120.922	H	0	0	H	40	40	HV	34	6	8	5	9	6	1		35	0	0				0	0	24	1	C
48	5.2		4.9	6.9	11.7	12.7	9.05	7.975	6.6375	5.71875	4.8	12.7	5.05	7.65	1	10.1	555.5	907.719	352.219	1.63406	555.5	907.719	352.219	H	0	0	H	48	48	HV	27	6	5	5	6	5	2		0	0	0				0	0	46	1	C
56	4.2503	4.391	3.8067	4.1376	13.643	16.42	10.826	8.35625	7.12137	6.50394	5.8865	16.42	4.14933	12.2707	1	12.2345	456.427	1015.22	558.796	2.22428	456.427	1015.22	558.796	H	0	0	H	56	56	HV	31	8	5	5	8	5	5	1	0	0	0				0	0	41	1	C
67	8.6123	8.1885	10.2	13.684	18.405	18.778	14.6675	12.6597	10.3294	8.43309	6.5368	18.778	9.00027	9.77773	1	17.113	990.029	1433.95	443.916	1.44839	990.029	1433.95	443.916	H	0	0	H	67	67	HV	25	5	5	5	5	5	2		0	0	0				0	0	55	1	C
	7.27514	6.96697	6.65502	10.4032	16.4513	17.3417	13.1305	11.1057	9.66623	8.49805	7.32987
17	7	7.2	7.3	14	19.6	26.2	7.175	4.9875	3.44375	2.82188	2.2	26.2	7.16667	19.0333	1	11.35	788.333	1106.76	318.422	1.40392	788.333	1106.76	318.422	M	1	5	M	17	17	M	30	5	5	5	10	5	31	11	32	4	12	18	5.075	7	1	4	47	0	As
3	6.7	5.3	7.7	7.5	13.6	14.7	9.725	7.3125	6.90625	5.15313	3.4	14.7	6.56667	8.13333	1	11.55	722.333	960.286	237.953	1.32942	722.333	960.286	237.953	M	0	5	M	3	3	M	25	5	5	5	5	5	19		37	1	13	24	3.6	11.5	0	5	40	0	C
34	7.2	5.2	4.5	3.9	9	18.7	10.9	9.85	9.075	7.9375	6.8	18.7	5.63333	13.0667	1	11.8	619.667	1077.6	457.938	1.73901	619.667	1077.6	457.937	M	2	4	M	34	34	M	28	5	8	5	5	5	18	8	31	6	11				1	3	52	0	C
45	7.6	8	7.5	9.7	16.3	15.7	11.275	9.7875	8.59375	7.89687	7.2	16.3	7.7	8.6	1	13.85	847	1192.05	345.047	1.40738	847	1192.05	345.047	M	1	4	M	45	45	M	67	13	18	13	10	13	57		44	7	14				4	3	54	0	C
50	5.6	5.1	9.3	15.1	17.9	18	21.825	23.8125	24.1062	25.4031	26.7	26.7	6.66667	20.0333	1	19.35	733.333	2305.54	1572.2	3.14391	733.333	2305.54	1572.2	M	0	5	M	50	50	M	37	13	6	5	8	5	13		26	2	13				0	1	45	0	C
59	8.1	7.6	7.9	7	9.4	8.9	7.125	6.2125	5.30625	4.85313	4.4	9.4	7.86667	1.53333	1	8.05	865.333	745.786	0	0.861849	865.333	745.786	-119.547	M	0	4	M	59	59	M	75	20	20	5	19	11	38		37	4	13				0	6	41	0	C
60	6.7	6.5	8.7	16	29.6	24.9	18.05	15.025	12.5625	10.8812	9.2	29.6	7.3	22.3	1	22.9	803	1856.78	1053.78	2.31231	803	1856.78	1053.78	M	0	6	M	60	60	M	48	10	5	5	20	8	46		32	2	12				0	3	39	0	C
5	4.3	4	4.6	9.7	16.7	13.8	10.35	8.675	7.4875	6.34375	5.2	16.7	4.3	12.4	1	12.9	473	1066.09	593.094	2.2539	473	1066.09	593.094	M	1	5	M	5	5	M	47	5	5	18	12	7	38	7	25	4	5	18	1.75	23.5	1	1	45	1	C
8	8.4	7.1	6.2	7.4	23.1	29	9.35	6.675	4.8875	3.99375	3.1	29	7.23333	21.7667	1	13.9	795.667	1230.76	435.094	1.54683	795.667	1230.76	435.094	M	1	7	M	8	8	M	42	9	6	5	15	7	56	20	44	0	17	27	3.1	36	0	3	32	1	C
9	3.4	3.4	5.3	4.2	6.1	9.4	7.45	7.175	6.8375	6.06875	5.3	9.4	4.03333	5.36667	1	7.2	443.667	732.135	288.469	1.65019	443.667	732.135	288.469	M	2	5	M	9	9	M	86	24	19	5	25	13	34	19	44	6	12	27	2.5	3.5	0	3	24	1	C
13	2	4.9	3.4	4.6	11.3	7.9	6.95	6.425	5.2625	4.68125	4.1	11.3	3.43333	7.86667	1	8.8	377.667	703.448	325.781	1.86262	377.667	703.448	325.781	M	1	5	M	13	13	M	86	23	17	17	20	9	49	11	40	4	12	24	5.75	16	2	1	34	1	C
62	4.4	3.1	3.5	8.8	9.2	6.8	5.65	4.425	3.5125	3.05625	2.6	9.2	3.66667	5.53333	1	7.2	403.333	592.49	189.156	1.46898	403.333	592.49	189.156	M	2	6	M	62	62	M	37	6	7	7	12	5	41		51	7	12				4	2	62	1	C
64	5.6	5.3	5.3	6.3	9.4	8.2	8.725	8.1125	6.75625	5.62813	4.5	9.4	5.4	4	1	8.05	594	802.578	208.578	1.35114	594	802.578	208.578	M	0	4	M	64	64	M	111	25	25	25	22	14	35	23	38	2	13				0	5	36	1	H
	5.92308	5.59231	6.24615	8.78462	14.7077	15.5538	10.35	9.11346	8.05673	7.28606	6.51538
4	6	6.7	7.1	8.8	9.9	13	5.55	4.225	3.8125	3.05625	2.3	13	6.6	6.4	1	7.5	726	706.656	0	0.973356	726	706.656	-19.3438	N	2	3	N	4	4	N	52	14	7	5	17	9	31	8	28	1	8	20	2.975	6.5	0	0	25	0	AA
11	6.7	6.5	5.9	6.5	13	16.1	9.35	8.325	7.1125	5.85625	4.6	16.1	6.36667	9.73333	1	10.9	700.333	994.99	294.656	1.42074	700.333	994.99	294.656	N	2	1	N	11	11	N	44	10	9	5	15	5	36	14	37	5	11	23	1.875	18	1	3	30	0	AA
31			3.8	3.6	3.9	7.2	4.325	4.1625	4.60625	5.35312	6.1	7.2	3.8	3.4	1	4.75	418	534.203	116.203	1.278	418	534.203	116.203	N	1	2	N	31	31	N	40	10	8	5	9	8	22	25	36	4	14				0	7	49	0	AA
46	4.2	4.4	4.3	5.9	6.4	5.6	5.375	4.6375	3.71875	3.25937	2.8	6.4	4.3	2.1	1	6.05	473	520.359	47.3594	1.10013	473	520.359	47.3594	N	1	1	N	46	46	N	51	7	8	20	7	9	42		27	2	11				0	3	57	0	AA
20	2.8	2.7	3.5	6.3	8.6	9.6	6.5	5.1	4.25	3.725	3.2	9.6	3	6.6	1	7.7	330	647.125	317.125	1.96098	330	647.125	317.125	A	3	1	N	20	20	A	63	13	16	5	16	13	32	10	38	10	7	22	1.45	-3	8	0	22	0	C
33	7.8	9.9	10.6	9.2	17.3	20.3	17.325	15.7125	14.5563	12.9781	11.4	20.3	9.43333	10.8667	1	17.85	1037.67	1653.99	616.328	1.59396	1037.67	1653.99	616.328	M	0	4	N	33	33	M	25	5	5	5	5	5	19	11	29	4	12				1	2	57	0	C
43	8.2	8.7	7.3	8.8	16.1	13.2	10.45	9.075	8.1375	7.11875	6.1	16.1	8.06667	8.03333	1	12.6	887.333	1095.05	207.719	1.23409	887.333	1095.05	207.719	N	2	4	N	43	43	N	32	7	5	5	10	5	29		38	5	11				3	1	51	0	C
53	8	7.4	7	7.1	7.9	7.3	6	5.2	4.5	4.3	4.1	7.9	7.46667	0.433333	1	6.9	821.333	647.333	0	0.788149	821.333	647.333	-174	N	2	1	N	53	53	N	39	12	6	5	9	7	26		19	2	5				0	1	53	0	C
6	2.9	2.9	3.7	4	8.9	11.5	9.85	9.225	8.8625	7.98125	7.1	11.5	3.16667	8.33333	1	10	348.333	931.615	583.281	2.67449	348.333	931.615	583.281	N	2	2	N	6	6	N	74	23	9	8	23	11	51	17	37	4	10	24	4.4	4	1	1	45	1	AA
47	3.1	5.5	6.9	7.8	8.8	9.2	7.45	6.925	6.4125	5.65625	4.9	9.2	5.16667	4.03333	1	8.2	568.333	785.24	216.906	1.38165	568.333	785.24	216.906	N	1	1	N	47	47	N	33	5	9	5	9	5	41		25	7	8				3	2	46	1	AA
10	4	3.9	3.9	6.3	6.4	5	5.175	4.3875	4.04375	3.82188	3.6	6.4	3.93333	2.46667	1	5.75	432.667	526.089	93.4219	1.21592	432.667	526.089	93.4219	A	3	3	N	10	10	A	73	15	11	25	14	8	35	16	40	9	10	22	7.6	-6	3	0	33	1	C
30	10.6		12.3	9.9	13.9	21.6	13.575	11.6375	10.0687	9.08437	8.1	21.6	11.45	10.15	1	14.75	1259.5	1380.23	120.734	1.09586	1259.5	1380.23	120.734	M	1	4	N	30	30	M	31	5	5	5	11	5	49	12	36	3	13				2	3	44	1	C
55	9.7898	9.36	8.7859	9.1985	18.574	25.686	16.4635	14.6143	12.7666	11.0933	9.4199	25.686	9.3119	16.3741	1	18.237	1024.31	1650.72	626.414	1.61155	1024.31	1650.72	626.414	M	1	4	N	55	55	M	30	9	6	5	5	5	21	17	42	6	14				1	5	57	1	C
16	8.7	7.6	10.9	13.4	18.4	14.7	10.8	9.15	7.925	6.7125	5.5	18.4	9.06667	9.33333	1	13.9	997.333	1189.9	192.562	1.19308	997.333	1189.9	192.562	N	0	2	N	16	16	N	27	5	5	5	7	5	35	11	45	4	12	30	2.425	4	1	4	58	1	C
18	2.5	2.1	3.9	8.3	12.9	15.8	8.6	7.3	6.55	5.675	4.8	15.8	2.83333	12.9667	1	10.2	311.667	953.292	641.625	3.05869	311.667	953.292	641.625	N	1	0	N	18	18	N	43	11	8	5	14	5	35	15	34	5	9	22	1.525	6	3	2	52	1	C
23	3.4	4.2	3.6	3.4	7.5	8.6	7.375	6.5875	5.79375	5.84688	5.9	8.6	3.73333	4.86667	1	7.85	410.667	703.714	293.047	1.71359	410.667	703.714	293.047	N	2	1	N	23	23	N	57	12	6	18	14	7	36	11	36	4	11	21	2.225	-2	0	3	26	1	C
41	4.7	3.7	3.7	6.3	8.5	9.7	6.475	5.6375	4.91875	4.40937	3.9	9.7	4.03333	5.66667	1	7.55	443.667	685.776	242.109	1.5457	443.667	685.776	242.109	N	2	1	N	41	41	N	26	6	5	5	5	5	44		29	6	8				3	0	29	1	C
63	3.6	3.1	3	2.4	2.3	3.6	2.175	2.2375	1.71875	1.45938	1.2	3.6	3.23333	0.366667	1	2.45	355.667	245.776	0	0.691029	355.667	245.776	-109.891	N	0	3	N	63	63	N	69	21	6	16	17	9	28	15	29	2	10				0	2	55	1	C
65	7.9625	7.8264	6.9104	9.3606	18.979	19.608	14.9595	13.4733	11.7611	10.2728	8.7845	19.608	7.56643	12.0416	1	17.327	832.308	1485.68	653.372	1.78501	832.308	1485.68	653.372	N	2	3	N	65	65	N	69	20	20	5	16	8	47	15	39	5	10				1	2	42	1	C
25	8.5	8.3	7.6	9.1	15.6	16.6	9.875	7.9875	6.04375	5.27187	4.5	16.6	8.13333	8.46667	1	12.05	894.667	1047.09	152.422	1.17037	894.667	1047.09	152.422	N	1	3	N	25	25	N	29	5	5	5	8	6	45	16	37	6	9	24	6.7	3	2	1	57	1	ME
	5.97117	5.82147	6.23481	7.28296	11.1927	12.6947	8.8824	7.78	6.87795	6.14658	5.41522
[truncated: 10 more columns]

## Sheet: Sheet1
	A	H	M	N
Yn30	6.26697	7.27514	5.92308	5.97117
Yn15	6.14691	6.96697	5.59231	5.82147
Y0	5.64674	6.65502	6.24615	6.23481
Y10	6.59385	10.4032	8.78462	7.28296
Y20	10.3096	16.4513	14.7077	11.1927
Y35	10.3587	17.3417	15.5538	12.6947
Y50	9.80188	13.1305	10.35	8.8824
Y65	8.71981	11.1057	9.11346	7.78
Y80	7.85726	9.66623	8.05673	6.87795
Y95	6.92534	8.49805	7.28606	6.14658
Y110	5.99342	7.32987	6.51538	5.41522
